# Supplementary material for: Impact of Conventional and Potential New Metal-Based Drugs on Lipid Metabolism in Osteosarcoma MG-63 Cells
Source: Int J Mol Sci. 2023 Dec 16;24(24):17556. doi: 10.3390/ijms242417556 (PMC10743680; doi:10.3390/ijms242417556)
Supplement: Supplementary file 1 [file ijms-24-17556-s001.zip]

Archive with 1 entries (1 files):
- ijms-2748937-supplementary.pdf
